# Supplementary material for: Aligning training, regulation, and payment policy to advance the behavioral health workforce
Source: Health Aff Sch. 2024 Nov 13;3(1):qxae148. doi: 10.1093/haschl/qxae148 (PMC11726773; doi:10.1093/haschl/qxae148)
Supplement: qxae148_Supplementary_Data [file qxae148_supplementary_data.zip]

Archive with 3 entries (3 files):
- coi_disclosure.WPVHAS_fraher.docx
- coi_disclosure.3Leggedstool.docx
- coi_disclosure.3Leggedstool.Lisa.docx
